# Supplementary material for: Association of Peripheral Arterial Occlusive Disease and Deep Venous Thrombosis with Risk of Consequent Sepsis Event: A Retrospective Population-Based Cohort Study
Source: Int J Environ Res Public Health. 2022 May 31;19(11):6710. doi: 10.3390/ijerph19116710 (PMC9180137; doi:10.3390/ijerph19116710)
Supplement: Supplementary file 1 [file ijerph-19-06710-s001.zip]

Archive with 1 entries (1 files):
- ijerph-1626697-supplementary.pdf
